# Supplementary material for: Gastrocnemius Muscle Structural and Functional Changes Associated with Domestication in the Turkey
Source: Animals (Basel). 2021 Jun 22;11(7):1850. doi: 10.3390/ani11071850 (PMC8300382; doi:10.3390/ani11071850)
Supplement: Supplementary file 1 [file animals-11-01850-s001.zip]

Archive with 1 entries (1 files):
- animals-1249961-supplementary.pdf
